# Supplementary material for: Physically Modified Plant Oils as Alternatives to Palm Fat: Effects on Physical and Flavour Properties of Chocolate Fillings
Source: Foods. 2025 Mar 28;14(7):1179. doi: 10.3390/foods14071179 (PMC11988766; doi:10.3390/foods14071179)
Supplement: Supplementary file 1 [file foods-14-01179-s001.zip]

Archive with 1 entries (1 files):
- foods-3553737-supplementary.pdf
